# Supplementary material for: Mapping odorant sensitivities reveals a sparse but structured representation of olfactory chemical space by sensory input to the mouse olfactory bulb
Source: eLife. 2022 Jul 21;11:e80470. doi: 10.7554/eLife.80470 (PMC9352350; doi:10.7554/eLife.80470)
Supplement: Figure 1—source data 2. [file elife-80470-fig1-data2.xls]

## Sheet: L_sparseness_sharing
all_omp	10x	all_omp_Ma	Ma et al. data
lifetime sparseness
1	0.99372	1	0.756208
0.986689	0.98724	1	0.968814
0.994241	0.975489	0.991754	0.804763
0.991454	0.986271	1	0.844596
0.984155	0.950636	1	0.979366
0.976182	0.96911	1	0.779158
0.993954	0.971967	0.999262	0.837385
0.98007	0.965496	0.945588	0.802501
1	0.989996	0.978925	0.86929
1	0.998074	0.976783	0.870321
0.996917	0.985282	1	0.792232
0.979189	0.999725	0.966953	0.784206
0.996324	0.990588	1	0.935608
0.986589	0.989004	1	0.732967
0.994378	0.996497	1	0.845416
1	0.982059	0.950072	0.955194
1	0.98213	0.948192	0.943757
1	0.978384	0.981653	0.823289
0.99146	0.99259	0.966981	1
0.995797	0.999606	1	1
0.99335	0.991966	1	0.897958
0.994424	1	0.975946	0.939211
0.998227	0.987216	1	0.824223
1	0.998935	0.943594	0.934446
0.957055	0.996241	0.987359	1
0.979794	0.970695	0.971205	NaN
0.987121	0.982148	0.966708	0.761067
0.979025	1	1	0.796784
0.973817	0.961313	1	0.764182
1	0.94875	1	0.647539
0.994282	0.942086	1	0.896521
0.994211	0.989733	1	0.81558
0.991239	0.961945	1	1
0.994634	0.987378	1	0.806082
0.991062	0.970877	0.973556	0.854601
1	0.979785	1	0.978864
0.99006	0.997632	1	0.901235
1	1	0.996003	0.781571
0.990964	0.962396	0.935494	0.738461
0.992114	0.985433	0.982497	0.821819
0.991693	0.970089	0.970342	0.752872
0.994591	0.968498	1	0.791966
0.999514	0.94896	0.970052	1
0.993371	0.969572	1	0.863376
0.994798	0.972391	1	0.792118
0.994294	0.979271	0.95555	0.845158
0.995286	0.991719	0.989287	1
1	0.988667	1	0.861028
0.991543	1	1	0.969692
0.988052	0.997586	0.96908	1
0.991397	1	0.955831	0.933741
0.994197	0.999034	1	0.83935
0.998953	0.971326	1	0.966677
0.992909	0.961741	1	1
0.994192	0.995111	0.979049	1
1	0.98679	0.970484	NaN
0.994191	0.988318	1	0.948185
1	0.999104	1	0.850036
1	0.987101	0.952643	1
1	0.986093	0.976097	1
0.994245	0.992651	0.968864	0.934983
0.994785	0.994321	0.979376	1
1	0.985291	1	0.914102
0.98606	0.984753	0.978073	0.966696
1	0.955859	1	1
0.985184	0.949753	1	0.934718
0.988912	0.971545	1	0.888
0.994275	0.970598	1	0.918131
0.990375	0.959037	1	0.983285
1	0.981556	0.967281	0.976653
1	0.993164	1	0.968138
0.992004	0.993461	1	NaN
1	0.999674	1	0.868621
1	1	1	0.844092
1	1	0.936976	0.968548
1	0.975299	0.963335	0.969204
0.981192	0.988188	0.96811	0.90602
0.99704	0.99407	1	0.852997
0.995586	0.972685	1	0.840766
0.989614	0.951383	0.96972	0.933699
0.973242	1	1	0.933786
0.982539	0.984536	0.971477	0.792675
0.993722	0.991317	0.947727	0.83542
1	0.982817	1	0.912631
0.980412	1	0.96665	0.966772
0.978093	0.996352	0.988998	0.78503
0.988292	0.973509	1	0.950754
0.998107	1	0.989838	0.933687
0.991887	1	0.92384	0.96892
0.984654	0.980941	1	0.883301
0.986474	0.989395	1	0.88966
1	1	1	0.966667
0.992378	0.992881	0.92614	0.933577
1	0.972592	1	0.933789
1	0.983736	1	0.880152
0.988879	0.992049	1	NaN
1	0.986029	1	0.933635
0.994382	0.957039	1	0.936801
1	0.964048	1	0.863657
0.994589	0.955855	1	1
0.975127		1	0.900676
0.994201		0.865837	0.903142
0.985835		0.959056
0.994619		0.966893
0.984764		1
1		1
0.975386		0.970255
0.994264		1
1		0.934276
1		1
1		0.966705
1		0.978573
0.994463		0.926093
1		0.957475
1		0.960262
1		0.995795
0.987438		1
0.994187		1
0.988999		0.967189
0.98273		1
0.993857		1
0.979634		0.930407
0.995818		0.948284
1		0.949837
1		1
1		1
0.994523		1
0.970964		1
0.996947		1
1		1
0.985546		1
0.991241		1
1		0.951402
1		1
1		1
0.992397		0.940602
0.995143		0.962021
0.992826		0.96667
0.994759		1
0.997305		1
1		1
0.955739		0.943269
0.981336		0.985774
0.976062		0.941156
0.987474		0.992697
0.976976		1
1		1
0.993584		0.969572
0.990769		0.975008
0.994186		1
0.993085		1
0.989733		0.961814
1		1
0.976869		1
0.991875		0.959545
0.993237		1
0.994209		1
0.995818		1
0.985832		1
0.99753		0.969305
0.994443		1
1		1
0.987085		0.916585
0.99036		1
0.987604		1
0.994244		1
0.991798		0.946098
0.996093		1
0.981703		1
0.989813		1
1		0.894992
0.993343		0.971328
0.994197		0.967756
0.998759		1
1		1
0.998319		1
0.994195		0.967756
0.991428		1
1		1
0.994959		0.95623
0.97817		1
0.988351		0.980767
0.994919		1
1		1
0.993345		1
0.994186		0.944873
0.975416		1
0.981047		0.992103
0.973015		1
1		0.974767
0.990364		1
0.992541		0.973812
0.990029		0.976305
0.995187		1
0.984242		0.975856
0.99158		1
0.994835		1
1		1
1		0.966713
0.992034		0.905814
0.99026		1
0.989235		0.95139
0.980409		1
1		1
1		1
0.986345		0.968667
0.993608		1
0.995048		1
1		0.928049
0.95022		0.943269
1		0.970874
0.998487		0.972989
0.966637		1
1		0.991002
1		1
0.990931		0.895906
1		1
0.994312		1
1		0.975069
0.984459		1
1		0.989699
1		1
0.989876		1
0.990359		1
0.989872		1
1		0.970461
0.993291		1
0.993897		0.967274
0.991175		1
0.95461		1
0.990668		0.915091
0.996176		1
0.97723		1
1		1
0.996598		0.966667
0.994192		1
0.982395		0.975018
1		1
0.98956		1
0.98898		0.911411
0.972293		0.909709
1		1
0.99491		1
0.977813		1
0.994727		0.977371
1		1
1		1
0.974847		0.919509
0.994215		0.95269
0.986027		0.968148
1		0.971004
0.980951		1
0.990659		0.991298
0.984856		1
1		0.908571
1		1
0.982469		0.980084
0.987707		1
0.994438		0.990922
1		1
0.989738		1
0.996632		0.917284
1		1
0.995238		1
1		0.941954
0.983992		1
0.995473		1
0.996289		1
1		1
1		1
1		1
0.963429		0.992774
0.989655		1
0.995349
0.978947
1
0.962323
0.977873
0.968119
0.990883
0.995284
0.999003
0.9953
1
0.989438
0.979596
1
0.987444
1
1
1
0.996265
0.998306
1
1
0.995003
1
1
0.990904
0.994741
1
0.999142
0.989244
0.995936
1
1
0.994251
0.991351
0.992051
0.980158
1
0.980922
0.967748
0.995885
1
0.991074
0.99423
0.991755
0.989587
0.99516
1
1
0.989212
1
0.989506
0.997074
0.991172
1
0.995368
0.983693
0.994753
0.983936
0.975891
0.965219
0.983737
1
1
0.981282
1
0.982288
1
1
0.997692
0.996448
1
1
0.994423
1
1
1
0.974596
0.994234
0.991889
0.99561
0.970475
0.989495
0.97446
0.995008
1
1
1
0.970075
0.979992
0.994225
1
0.989215
0.994277
1
0.998251
1
0.983191
0.994306
0.989198
1
1
1
0.961338
0.961839
0.988502
0.991921
0.965494
1
0.987102
0.99913
0.989164
0.992142
1
0.995298
0.986309
1
0.995034
0.988469
0.975757
0.989166
0.985421
0.976066
0.973205
0.995608
0.999124
0.994882
0.994436
0.988402
0.948624
0.994448
0.994966
0.996939
0.990639
0.989997
0.99513
0.997967
0.996323
0.999701
0.999469
0.994481
0.990926
0.987796
0.999033
0.996066
0.993739
0.985407
0.995974
1
0.994229
0.974003
0.985464
0.991251
1
0.990535
1
0.994325
1
1
0.983686
1
0.995178
0.990665
0.988957
0.971865
0.97254
0.995686
0.998881
0.984789
0.960368
0.991242
0.9886
0.969704
1
0.997511
0.994251
1
1
0.970583
0.994224
0.99136
0.997135
0.989863
0.980598
0.991727
0.99086
1
0.990302
1
1
0.994416
1
1
0.989925
1
1
0.979739
0.98686
0.994684
0.982711
0.964977
0.990035
0.981821
0.996117
1
1
1
0.97887
0.974965
0.994187
1
0.983539
0.992105
1
1
0.994187
1
1
0.955636
0.98783
0.968664
1
0.992773
0.995132
0.99419
1
0.999619
0.996956
1
1
1
0.9875
0.998176
0.985093
0.982425
0.991884
0.994567
0.999228
0.996459
1
1
0.991638
0.988846
0.994195
0.993113
1
1
0.978634
0.996143
1
1
0.994364
1
1
0.990725
0.983235
0.98339
1
0.973975
0.991957
0.981547
0.995682
0.997058
0.983735
1
0.993787
1
0.994075
0.98587
0.98925
0.978735
0.998176
0.965312
1
0.982218
1
1
0.970873
0.989102
0.952968
0.991766
0.983544
0.985547
0.99687
0.979266
0.988609
0.996291
0.988807
0.97467
0.996398
1
0.997111
0.989466
0.994508
1
0.990384
0.994871
0.99026
0.989591
0.982965
1
0.995082
1
0.96201
1
1
0.994768
1
1
1
0.98681
1
1
0.995652
0.967842
0.974033
1
0.981743
0.975452
0.994522
0.984951
0.953029
0.990433
0.973708
0.996557
1
1
1
0.961257
0.976499
0.994376
1
0.985353
0.992469
1
1
0.977048
0.994249
1
0.988783
0.936148
0.941529
0.985715
0.962262
1
0.995201
0.989485
0.970925
0.990539
0.987527
0.995751
0.994816
0.994605
0.985689
0.999204
1
0.991644
0.998795
0.996151
0.991505
0.994439
0.996395
0.984142
0.999289
0.995914
0.995196
0.997272
0.994822
1
0.994334
0.990523
0.992352
0.997006
0.98666
0.995384
0.98666
0.99377
0.988651
0.994971
0.989522
0.974356
0.982164
0.992626
0.991288
0.989192
0.986489
0.988514
1
1
0.994191
1
0.992218
0.994782
0.989786
0.970566
0.991232
0.995867
0.987178
0.987149
0.994214
0.994813
0.987123
0.979173
0.985128
0.994731
0.998136
0.997289
0.99794
0.989956
0.997425
0.990712
0.994527
0.998442
0.99786
0.994932
0.987152
1
1
0.994242
1
0.990357
0.989232
0.97035
0.950485
0.993278
0.997227
0.995565
1
1
0.988723
1
0.997414
1
0.995309
0.996355
0.994508
0.992961
1
0.997783
0.974622
0.985002
0.978189
0.997004
0.997035
0.981882
1
0.984559
1
0.962727
1
0.995058
0.97748
0.989209
0.995025
0.97715
0.973291
0.993058
0.976479
0.996928
1
1
1
0.979959
0.975709
0.99492
1
0.980578
0.994466
1
0.988567
1
0.984535
0.994694
0.98425
1
0.9977
1
0.96026
0.96022
0.963961
0.983836
0.962491
1
0.996789
0.978191
0.99924
0.976651
1
0.988151
1
0.978986
0.995705
0.993856
0.994702
1
0.990869
1
1
0.991184
0.995542
0.991973
0.993038
0.982058
1
0.98501
0.997967
0.997345
0.998928
0.990513
0.988736
1
1
0.958385
0.994444
0.995718
0.949812
0.968481
0.991944
0.995503
0.994419
0.99039
0.994236
0.994848
0.999008
0.990764
0.994859
0.999525
0.998828
0.992346
1
0.997836
1
0.995975
1
0.999336
1
1
0.983525
0.99762
1
0.985469
0.994208
0.994292
1
0.998115
0.983474
0.979716
0.984453
0.976899
0.988291
0.972649
1
0.990135
1
0.994318
1
0.994086
0.997681
0.994398
0.980555
0.994473
1
1
1
0.991067
0.990499
0.993681
0.994257
0.995035
1
1
1
1
0.994268
0.963225
1
0.978504
0.992188
0.988886
1
0.992958
1
1
0.991573
0.978647
0.988553
0.974338
1
0.994913
0.989542
0.982645
0.989961
1
0.977003
0.986713
0.994262
0.978804
0.992379
0.976002
0.996786
1
1
1
0.97792
0.976752
0.994444
1
0.98178
0.994823
1
1
0.980941
0.992746
0.982829
1
0.997878
1
0.961939
0.958209
0.971396
0.981738
0.961519
1
0.997339
0.979457
0.999406
0.975892
1
0.981723
1
0.977184
0.995615
0.992579
0.996302
1
0.991373
1
1
0.991504
0.996206
0.99435
0.994056
0.981745
1
0.998221
0.997779
0.996636
0.998748
0.989837
0.990096
1
1
0.956021
0.994479
1
0.948175
0.961249
0.992775
0.994884
0.99677
0.979633
0.995001
0.995258
1
0.991985
0.995982
0.999742
0.998595
1
0.997352
0.998444
1
0.995784
0.972141
0.999493
1
0.995966
0.978657
0.996028
1
1
0.989366
0.991116
1
0.98112
1
0.996722
0.98287
0.994774
0.982707
0.994211
0.993994
0.995573
0.990937
0.994967
0.994626
1
1
0.975369
0.993824
1
0.954759
0.995335
0.986821
0.989835
0.996024
0.993633
0.994188
0.996855
0.99824
0.976282
1
1
0.996647
1
0.995496
0.986196
0.99545
1
1
1
1
0.995673
1
1
0.993677
0.975388
0.995019
1
1
1
