# Supplementary material for: Mapping odorant sensitivities reveals a sparse but structured representation of olfactory chemical space by sensory input to the mouse olfactory bulb
Source: eLife. 2022 Jul 21;11:e80470. doi: 10.7554/eLife.80470 (PMC9352350; doi:10.7554/eLife.80470)
Supplement: Figure 4—source data 1. [file elife-80470-fig4-data1.zip]

Archive with 1 entries (1 files):
- Figure4source data 1_cotuningmatrices.mat
